# Supplementary material for: High-throughput analyses of a reconstituted diversity-generating retroelement identify intrinsic and extrinsic determinants of diversification
Source: PLoS Genet. 2026 Feb 5;22(2):e1012038. doi: 10.1371/journal.pgen.1012038 (PMC12875486; doi:10.1371/journal.pgen.1012038)
Supplement: S2 Table — (XLSX) [file pgen.1012038.s011.xlsx]

## Sheet: Sheet1
Name	Description	Figures used in	Sequence
pNEB34	Contains the defective kanamycin reporter construct with DGR targeting factors in the forward direction. Next to it is a chloramphenicol resistance marker. Used as a PCR template for cloning and transposon generation.	N/A	CTCGTGCACCCAACTGATCTTCAGCATCTTTTACTTTCACCAGCGTTTCTGGGTGAGCAAAAACAGGAAGGCAAAATGCCGCAAAAAAGGGAATAAGGGCGACACGGAAATGTTGAATACTCATACTCTTCCTTTTTCAATATTATTGAAGCATTTATCAGGGTTATTGTCTCATGAGCGGATACATATTTGAATGTATTTAGAAAAATAAACAAATAGGGGTTCCGCGCACATTTCCCCGAAAAGTGCCACCTGCATCGATGGCCCCCGATGGTAGTGTGGGGTCTCCCCATGCGAGAGTAGGGAACTGCCAGGCATCAAATAAAATGAAAGGCTCAGTCGAAAGACTGGGCCTTTCGTTTTATCTGTTGTTTGTCGGTGAACGCTCTCCTGAGTAGG…
pNEB35	Contains the defective kanamycin reporter construct with DGR targeting factors in the reverse direction. Next to it is a chloramphenicol resistance marker. Used as a PCR template for cloning and transposon generation.	N/A	CTCGTGCACCCAACTGATCTTCAGCATCTTTTACTTTCACCAGCGTTTCTGGGTGAGCAAAAACAGGAAGGCAAAATGCCGCAAAAAAGGGAATAAGGGCGACACGGAAATGTTGAATACTCATACTCTTCCTTTTTCAATATTATTGAAGCATTTATCAGGGTTATTGTCTCATGAGCGGATACATATTTGAATGTATTTAGAAAAATAAACAAATAGGGGTTCCGCGCACATTTCCCCGAAAAGTGCCACCTGCATCGATGGCCCCCGATGGTAGTGTGGGGTCTCCCCATGCGAGAGTAGGGAACTGCCAGGCATCAAATAAAATGAAAGGCTCAGTCGAAAGACTGGGCCTTTCGTTTTATCTGTTGTTTGTCGGTGAACGCTCTCCTGAGTAGG…
pNEB33	pTarget. Contains the defective kanamycin reporter construct with the DGR targeting factors.	Figure 2B, 2C, 2D, 2F, 2G, S2, S3A, S3B	GAATAGGAACTTCAAGATCCCCTCACGCTGCCGCAAGCACTCAGGGCGCAAGGGCTGCTAAAGGAAGCGGAACACGTAGAAAGCCAGTCCGCAGAAACGGTGCTGACCCCGGATGAATGTCAGCTACTGGGCTATCTGGACAAGGGAAAACGCAAGCGCAAAGAGAAAGCAGGTAGCTTGCAGTGGGCTTACATGGCGATAGCTAGACTGGGCGGTTTTATGGACAGCAAGCGAACCGGAATTGCCAGCTGGGGCGCCCTCTGGTAAGGTTGGGAAGCCCTGCAAAGTAAACTGGATGGCTTTCTTGCCGCCAAGGATCTGATGGCGCAGGGGATCAAGATCTGATCAAGAGACAGGATGAGGATCGTTTCGCATGATTGAACAAGATGGATTGCACGC…
pNEB264	pDGR0. Contains the BPP-1 DGR machinery in native context.	Figure 2B	TTCTCATGTTTGACAGCTTATCATCGATAAGCTTTAATGCGGTAGTTTATCACAGTTAAATTGCTAACGCAGTCAGGCACCGTGTATGAAATCTAACAATGCGCTCATCGTCATCCTCGGCACCGTCACCCTGGATGCTGTAGGCATAGGCTTGGTTATGCCGGTACTGCCGGGCCTCTTGCGGGATATCGTCCATTCCGACAGCATCGCCAGTCACTATGGCGTGCTGCTAGCGCTATATGCGTTGATGCAATTTCTATGCGCACCCGTTCTCGGAGCACTGTCCGACCGCTTTGGCCGCCGCCCAGTCCTGCTCGCTTCGCTACTTGGAGCCACTATCGACTACGCGATCATGGCGACCACACCCGTCCTGTGGATCCTCTACGCCGGACGCATCGT…
pNEB41	pDGR1. Contains the BPP-1 DGR machinery in native context with an E. coli recognizable RBS.	Figure 2B, 2C, 2D, 2F, 2G, S1A, S2, S3A, S3B, S4A	TTCTCATGTTTGACAGCTTATCATCGATAAGCTTTAATGCGGTAGTTTATCACAGTTAAATTGCTAACGCAGTCAGGCACCGTGTATGAAATCTAACAATGCGCTCATCGTCATCCTCGGCACCGTCACCCTGGATGCTGTAGGCATAGGCTTGGTTATGCCGGTACTGCCGGGCCTCTTGCGGGATATCGTCCATTCCGACAGCATCGCCAGTCACTATGGCGTGCTGCTAGCGCTATATGCGTTGATGCAATTTCTATGCGCACCCGTTCTCGGAGCACTGTCCGACCGCTTTGGCCGCCGCCCAGTCCTGCTCGCTTCGCTACTTGGAGCCACTATCGACTACGCGATCATGGCGACCACACCCGTCCTGTGGATCCTCTACGCCGGACGCATCGT…
pNEB97	pDGR2. Contains the BPP-1 DGR machinery with an E. coli recognizable RBS and TR-RNA driven by PJ23119.	Figure 2B, 2D, 2F, 2G, 4A, 4F, 4G, 4H, 4J, 5A, 5C, 5D, 6E, S1A, S3A, S4A, S4B, S6, S7, S9B, S9C	CGGACTCCCTGGCTTAAAAAATTAGCGCAAGAAGACAAAAATCACCTTGCGCTAATGCTCTGTTACAGACCCAAATGTACCTGTGTTGAAGTCGGCCCCGCCTTTCCATTTTCAGTAATCGACGTTTTGCCGAACCGTGTAACGTGTTCGCCGAAGCAGGACAGAACCGGCTGACCACCTATTGAGGAAAGGCCAGCCCGCCAAGCCGTAGCGTTGGCAGAGCCATGCAAGAAGGTGATGGGCACAGACGCCGCGCGCCCCGTTATTAGAAAAACTCATCCAGAAGGCGATAGAAGGCGATGCGTTATTTCCCAGCCTGCCCTTTGCGATTCACGCGGGCAATCGCTAGCATTATACCTAGGACTGAGCTAGCTGTCAAACTTCTCATGTTTGACAGCT…
pNEB75	Identical to pNEB41 (pDGR1) with an RT(SMAA) mutation.	Figure 2C, S3A	TTCTCATGTTTGACAGCTTATCATCGATAAGCTTTAATGCGGTAGTTTATCACAGTTAAATTGCTAACGCAGTCAGGCACCGTGTATGAAATCTAACAATGCGCTCATCGTCATCCTCGGCACCGTCACCCTGGATGCTGTAGGCATAGGCTTGGTTATGCCGGTACTGCCGGGCCTCTTGCGGGATATCGTCCATTCCGACAGCATCGCCAGTCACTATGGCGTGCTGCTAGCGCTATATGCGTTGATGCAATTTCTATGCGCACCCGTTCTCGGAGCACTGTCCGACCGCTTTGGCCGCCGCCCAGTCCTGCTCGCTTCGCTACTTGGAGCCACTATCGACTACGCGATCATGGCGACCACACCCGTCCTGTGGATCCTCTACGCCGGACGCATCGT…
pNEB134	Identical to pNEB41 (pDGR1) without the Avd coding sequence.	Figure 2C	TTCTCATGTTTGACAGCTTATCATCGATAAGCTTTAATGCGGTAGTTTATCACAGTTAAATTGCTAACGCAGTCAGGCACCGTGTATGAAATCTAACAATGCGCTCATCGTCATCCTCGGCACCGTCACCCTGGATGCTGTAGGCATAGGCTTGGTTATGCCGGTACTGCCGGGCCTCTTGCGGGATATCGTCCATTCCGACAGCATCGCCAGTCACTATGGCGTGCTGCTAGCGCTATATGCGTTGATGCAATTTCTATGCGCACCCGTTCTCGGAGCACTGTCCGACCGCTTTGGCCGCCGCCCAGTCCTGCTCGCTTCGCTACTTGGAGCCACTATCGACTACGCGATCATGGCGACCACACCCGTCCTGTGGATCCTCTACGCCGGACGCATCGT…
pNEB82	Identical to pNEB41 (pDGR1) without the TR-RNA sequence.	Figure 2C	TTCTCATGTTTGACAGCTTATCATCGATAAGCTTTAATGCGGTAGTTTATCACAGTTAAATTGCTAACGCAGTCAGGCACCGTGTATGAAATCTAACAATGCGCTCATCGTCATCCTCGGCACCGTCACCCTGGATGCTGTAGGCATAGGCTTGGTTATGCCGGTACTGCCGGGCCTCTTGCGGGATATCGTCCATTCCGACAGCATCGCCAGTCACTATGGCGTGCTGCTAGCGCTATATGCGTTGATGCAATTTCTATGCGCACCCGTTCTCGGAGCACTGTCCGACCGCTTTGGCCGCCGCCCAGTCCTGCTCGCTTCGCTACTTGGAGCCACTATCGACTACGCGATCATGGCGACCACACCCGTCCTGTGGATCCTCTACGCCGGACGCATCGT…
pNEB29	Identical to pNEB33 (pTarget) without the native stem-loop sequence.	Figure 2C	GAATAGGAACTTCAAGATCCCCTCACGCTGCCGCAAGCACTCAGGGCGCAAGGGCTGCTAAAGGAAGCGGAACACGTAGAAAGCCAGTCCGCAGAAACGGTGCTGACCCCGGATGAATGTCAGCTACTGGGCTATCTGGACAAGGGAAAACGCAAGCGCAAAGAGAAAGCAGGTAGCTTGCAGTGGGCTTACATGGCGATAGCTAGACTGGGCGGTTTTATGGACAGCAAGCGAACCGGAATTGCCAGCTGGGGCGCCCTCTGGTAAGGTTGGGAAGCCCTGCAAAGTAAACTGGATGGCTTTCTTGCCGCCAAGGATCTGATGGCGCAGGGGATCAAGATCTGATCAAGAGACAGGATGAGGATCGTTTCGCATGATTGAACAAGATGGATTGCACGC…
pNEB144	pDGR2 TR1. Contains all DGR machinery and a TR with version 1 of all NAN codons.	Figure 3B, 3C, 3D, 3E, 3F	GCGCTGCGTCCCTGTGGCCAGTACAACGATTAGAAATATGACCACCATAAGGAGCGGGGCGCGCGGCGTCTGTGCCCATCACCTTCTTGCATGGCTCTGCCAACGCTACGGCTTGGCGGGCTGGCCTTTCCTCAATAGGTGGTCAGCCGGTTCTGTCCTGCTTCGGCGAACACGTTACACGGTTCGGCAAAACGTCGATTACTGAAAATGGAAAGGCGGGGCCGACTTCAACACAGGTACATTTGGGTCTGTAACAGAGCATTAGCGCAAGGTGATTTTTGTCTTCTTGCGCTAATTTTTTAAGCCAGGGAGTCCGAAAAAATTAGCGCAAGAAGACAAAAATCACCTTGCGCTAATGCTCTGTTACAGAATCCGTTAGCGAGGTGCCTTAGTGACATG…
pNEB145	pDGR2 TR2. Contains all DGR machinery and a TR with version 2 of all NAN codons.	Figure 3B, 3C, 3D, 3E, 3F	GCGCTGCGTCCCTGTGGCTAGAAATATGACCACCATAAGGAGCAGTACAACGATCGGGGCGCGCGGCGTCTGTGCCCATCACCTTCTTGCATGGCTCTGCCAACGCTACGGCTTGGCGGGCTGGCCTTTCCTCAATAGGTGGTCAGCCGGTTCTGTCCTGCTTCGGCGAACACGTTACACGGTTCGGCAAAACGTCGATTACTGAAAATGGAAAGGCGGGGCCGACTTCAACACAGGTACATTTGGGTCTGTAACAGAGCATTAGCGCAAGGTGATTTTTGTCTTCTTGCGCTAATTTTTTAAGCCAGGGAGTCCGAAAAAATTAGCGCAAGAAGACAAAAATCACCTTGCGCTAATGCTCTGTTACAGAATCCGTTAGCGAGGTGCCTTAGTGACATG…
pNEB146	pDGR2 TR3. Contains all DGR machinery and a TR with version 3 of all NAN codons.	Figure 3B, 3C, 3D, 3E, 3F	GCGCTGCGTCCCTGTGGCCACCATAAGGAGCAGTACAACGATTAGAAATATGACCGGGGCGCGCGGCGTCTGTGCCCATCACCTTCTTGCATGGCTCTGCCAACGCTACGGCTTGGCGGGCTGGCCTTTCCTCAATAGGTGGTCAGCCGGTTCTGTCCTGCTTCGGCGAACACGTTACACGGTTCGGCAAAACGTCGATTACTGAAAATGGAAAGGCGGGGCCGACTTCAACACAGGTACATTTGGGTCTGTAACAGAGCATTAGCGCAAGGTGATTTTTGTCTTCTTGCGCTAATTTTTTAAGCCAGGGAGTCCGAAAAAATTAGCGCAAGAAGACAAAAATCACCTTGCGCTAATGCTCTGTTACAGAATCCGTTAGCGAGGTGCCTTAGTGACATG…
pNEB147	Target of pDGR2 TR1.	Figure 3B, 3C, 3D, 3E, 3F	GAATAGGAACTTCAAGATCCCCTCACGCTGAACAAGCGCTGCGTCCCTGTGGCCAGTACAACGATTAGAAATATGACCACCATAAGGAGCGGGGCGCGCGGCGTCTGTGACCACCTGATTCTTGAGTAGCGGGGCCGAAAGGCCCCGCGTTAAAAACCTCAGGCATTTGAGAAGCACACGGTCACACTGCTTCCGGTAGTCAATAAACCGGTAAACCAGCAATAGACATAAGCGGCTATTTAACGACCCTGCCCTGAACCGACGACCGGGTCATCGTGGCCGGATCTTGCGGCCCCTCGGCTTGAACGAATTGTTAGACATTATTTGCCGACTACCTTGGTGATCTCGCCTTTCACGTAGTGGACAAATTCTTCCAACTGATCTGCGCGCGAGGCCAAG…
pNEB148	Target of pDGR2 TR2.	Figure 3B, 3C, 3D, 3E, 3F	GAATAGGAACTTCAAGATCCCCTCACGCTGAACAAGCGCTGCGTCCCTGTGGCTAGAAATATGACCACCATAAGGAGCAGTACAACGATCGGGGCGCGCGGCGTCTGTGACCACCTGATTCTTGAGTAGCGGGGCCGAAAGGCCCCGCGTTAAAAACCTCAGGCATTTGAGAAGCACACGGTCACACTGCTTCCGGTAGTCAATAAACCGGTAAACCAGCAATAGACATAAGCGGCTATTTAACGACCCTGCCCTGAACCGACGACCGGGTCATCGTGGCCGGATCTTGCGGCCCCTCGGCTTGAACGAATTGTTAGACATTATTTGCCGACTACCTTGGTGATCTCGCCTTTCACGTAGTGGACAAATTCTTCCAACTGATCTGCGCGCGAGGCCAAG…
pNEB149	Target of pDGR2 TR3.	Figure 3B, 3C, 3D, 3E, 3F	GAATAGGAACTTCAAGATCCCCTCACGCTGAACAAGCGCTGCGTCCCTGTGGCCACCATAAGGAGCAGTACAACGATTAGAAATATGACCGGGGCGCGCGGCGTCTGTGACCACCTGATTCTTGAGTAGCGGGGCCGAAAGGCCCCGCGTTAAAAACCTCAGGCATTTGAGAAGCACACGGTCACACTGCTTCCGGTAGTCAATAAACCGGTAAACCAGCAATAGACATAAGCGGCTATTTAACGACCCTGCCCTGAACCGACGACCGGGTCATCGTGGCCGGATCTTGCGGCCCCTCGGCTTGAACGAATTGTTAGACATTATTTGCCGACTACCTTGGTGATCTCGCCTTTCACGTAGTGGACAAATTCTTCCAACTGATCTGCGCGCGAGGCCAAG…
pNEB132	Identical to pNEB97 (pDGR2) but with different backbone conducive to screen requirements.	Figure 4B, 4C	CGGACTCCCTGGCTTAAAAAATTAGCGCAAGAAGACAAAAATCACCTTGCGCTAATGCTCTGTTACAGACCCAAATGTACCTGTGTTGAAGTCGGCCCCGCCTTTCCATTTTCAGTAATCGACGTTTTGCCGAACCGTGTAACGTGTTCGCCGAAGCAGGACAGAACCGGCTGACCACCTATTGAGGAAAGGCCAGCCCGCCAAGCCGTAGCGTTGGCAGAGCCATGCAAGAAGGTGATGGGCACAGACGCCGCGCGCCCCGTTATTAGAAAAACTCATCCAGAAGGCGATAGAAGGCGATGCGTTATTTCCCAGCCTGCCCTTTGCGATTCACGCGGGCAATCGCTAGCATTATACCTAGGACTGAGCTAGCTGTCAAACTTCTCTGCCTGGCAGTTC…
pNEB118	Identical to pNEB97 (pDGR2) with an RT(SMAA) mutation.	Figure 4F, 4G S3A	CGGACTCCCTGGCTTAAAAAATTAGCGCAAGAAGACAAAAATCACCTTGCGCTAATGCTCTGTTACAGACCCAAATGTACCTGTGTTGAAGTCGGCCCCGCCTTTCCATTTTCAGTAATCGACGTTTTGCCGAACCGTGTAACGTGTTCGCCGAAGCAGGACAGAACCGGCTGACCACCTATTGAGGAAAGGCCAGCCCGCCAAGCCGTAGCGTTGGCAGAGCCATGCAAGAAGGTGATGGGCACAGACGCCGCGCGCCCCGTTATTAGAAAAACTCATCCAGAAGGCGATAGAAGGCGATGCGTTATTTCCCAGCCTGCCCTTTGCGATTCACGCGGGCAATCGCTAGCATTATACCTAGGACTGAGCTAGCTGTCAAACTTCTCATGTTTGACAGCT…
pNEB309	Control expression plasmid.	Figure 4H, 4I, S9B	GAATTCCGGATGAGCATTCATCAGGCGGGCAAGAATGTGAATAAAGGCCGGATAAAACTTGTGCTTATTTTTCTTTACGGTCTTTAAAAAGGCCGTAATATCCAGCTGAACGGTCTGGTTATAGGTACATTGAGCAACTGACTGAAATGCCTCAAAATGTTCTTTACGATGCCATTGGGATATATCAACGGTGGTATATCCAGTGATTTTTTTCTCCATTTTAGCTTCCTTAGCTCCTGAAAATCTCGATAACTCAAAAAATACGCCCGGTAGTGATCTTATTTCATTATGGTGAAAGTTGGAACCTCTTACGTGCCGATCAACGTCTCATTTTCGCCAAAAGTTGGCCCAGGGCTTCCCGGTATCAACAGGGACACCAGGATTTATTTATTCTGCGAA…
pNEB310	sbcB expression plasmid.	Figure 4H, 4I	GAATTCCGGATGAGCATTCATCAGGCGGGCAAGAATGTGAATAAAGGCCGGATAAAACTTGTGCTTATTTTTCTTTACGGTCTTTAAAAAGGCCGTAATATCCAGCTGAACGGTCTGGTTATAGGTACATTGAGCAACTGACTGAAATGCCTCAAAATGTTCTTTACGATGCCATTGGGATATATCAACGGTGGTATATCCAGTGATTTTTTTCTCCATTTTAGCTTCCTTAGCTCCTGAAAATCTCGATAACTCAAAAAATACGCCCGGTAGTGATCTTATTTCATTATGGTGAAAGTTGGAACCTCTTACGTGCCGATCAACGTCTCATTTTCGCCAAAAGTTGGCCCAGGGCTTCCCGGTATCAACAGGGACACCAGGATTTATTTATTCTGCGAA…
pNEB311	sbcBmut expression plasmid.	Figure 4H, 4I	GAATTCCGGATGAGCATTCATCAGGCGGGCAAGAATGTGAATAAAGGCCGGATAAAACTTGTGCTTATTTTTCTTTACGGTCTTTAAAAAGGCCGTAATATCCAGCTGAACGGTCTGGTTATAGGTACATTGAGCAACTGACTGAAATGCCTCAAAATGTTCTTTACGATGCCATTGGGATATATCAACGGTGGTATATCCAGTGATTTTTTTCTCCATTTTAGCTTCCTTAGCTCCTGAAAATCTCGATAACTCAAAAAATACGCCCGGTAGTGATCTTATTTCATTATGGTGAAAGTTGGAACCTCTTACGTGCCGATCAACGTCTCATTTTCGCCAAAAGTTGGCCCAGGGCTTCCCGGTATCAACAGGGACACCAGGATTTATTTATTCTGCGAA…
pNEB312	dnaG expression plasmid.	Figure S9B	GAATTCCGGATGAGCATTCATCAGGCGGGCAAGAATGTGAATAAAGGCCGGATAAAACTTGTGCTTATTTTTCTTTACGGTCTTTAAAAAGGCCGTAATATCCAGCTGAACGGTCTGGTTATAGGTACATTGAGCAACTGACTGAAATGCCTCAAAATGTTCTTTACGATGCCATTGGGATATATCAACGGTGGTATATCCAGTGATTTTTTTCTCCATTTTAGCTTCCTTAGCTCCTGAAAATCTCGATAACTCAAAAAATACGCCCGGTAGTGATCTTATTTCATTATGGTGAAAGTTGGAACCTCTTACGTGCCGATCAACGTCTCATTTTCGCCAAAAGTTGGCCCAGGGCTTCCCGGTATCAACAGGGACACCAGGATTTATTTATTCTGCGAA…
pNEB298	Unidirectional replication plasmid with DGR target at site 1 forward.	Figure 6E	GGGGAATTGTGAGCGGATAACAATTCCCCTGTAGAAATAATTTTGTTTAACTTTAATAAGGAGATATACCATGGGCAGCAGCCATCACCATCATCACCACAGCCAGGATCCGAATTCGAGCTCGGCGCGCCTGCAGGTCGACAAGCTTGCGGCCGCATAATGCTTAAGTCGAACAGAAAGTAATCGTATTGTACACGGCCGCATAATCGAAATTAATACGACTCACTATAGGGGAATTGTGAGCGGATAACAATTCCCCATCTTAGTATATTAGTTAAGTATAAGAAGGAGATATACATATGGCAGATCTCAATTGGATATCGGCCGGCCACGCGATCGCTGACGTCGGTACCCTCGAGTCTGGTAAAGAAACCGCTGCTGCGAAATTTGAACGCCAGC…
pNEB299	Unidirectional replication plasmid with DGR target at site 1 reverse.	Figure 6E	GGGGAATTGTGAGCGGATAACAATTCCCCTGTAGAAATAATTTTGTTTAACTTTAATAAGGAGATATACCATGGGCAGCAGCCATCACCATCATCACCACAGCCAGGATCCGAATTCGAGCTCGGCGCGCCTGCAGGTCGACAAGCTTGCGGCCGCATAATGCTTAAGTCGAACAGAAAGTAATCGTATTGTACACGGCCGCATAATCGAAATTAATACGACTCACTATAGGGGAATTGTGAGCGGATAACAATTCCCCATCTTAGTATATTAGTTAAGTATAAGAAGGAGATATACATATGGCAGATCTCAATTGGATATCGGCCGGCCACGCGATCGCTGACGTCGGTACCCTCGAGTCTGGTAAAGAAACCGCTGCTGCGAAATTTGAACGCCAGC…
pNEB300	Unidirectional replication plasmid with DGR target at site 2 forward.	Figure 6E	GGGGAATTGTGAGCGGATAACAATTCCCCTGTAGAAATAATTTTGTTTAACTTTAATAAGGAGATATACCATGGGCAGCAGCCATCACCATCATCACCACAGCCAGGATCCGAATTCGAGCTCGGCGCGCCTGCAGGTCGACAAGCTTGCGGCCGCATAATGCTTAAGTCGAACAGAAAGTAATCGTATTGTACACGGCCGCATAATCGAAATTAATACGACTCACTATAGGGGAATTGTGAGCGGATAACAATTCCCCATCTTAGTATATTAGTTAAGTATAAGAAGGAGATATACATATGGCAGATCTCAATTGGATATCGGCCGGCCACGCGATCGCTGACGTCGGTACCCTCGAGTCTGGTAAAGAAACCGCTGCTGCGAAATTTGAACGCCAGC…
pNEB301	Unidirectional replication plasmid with DGR target at site 2 reverse.	Figure 6E	GGGGAATTGTGAGCGGATAACAATTCCCCTGTAGAAATAATTTTGTTTAACTTTAATAAGGAGATATACCATGGGCAGCAGCCATCACCATCATCACCACAGCCAGGATCCGAATTCGAGCTCGGCGCGCCTGCAGGTCGACAAGCTTGCGGCCGCATAATGCTTAAGTCGAACAGAAAGTAATCGTATTGTACACGGCCGCATAATCGAAATTAATACGACTCACTATAGGGGAATTGTGAGCGGATAACAATTCCCCATCTTAGTATATTAGTTAAGTATAAGAAGGAGATATACATATGGCAGATCTCAATTGGATATCGGCCGGCCACGCGATCGCTGACGTCGGTACCCTCGAGTCTGGTAAAGAAACCGCTGCTGCGAAATTTGAACGCCAGC…
pNEB153	pDGR2 TR4. Identical to pNEB97 (pDGR2) except with a TR that corresponds to the promoter strength assay targets.	Figure 6B, 6C, S8	CGGACTCCCTGGCTTAAAAAATTAGCGCAAGAAGACAAAAATCACCTTGCGCTAATGCTCTGTTACAGACCCAAATGTACCTGTGTTGAAGTCGGCCCCGCCTTTCCATTTTCAGTAATCGACGTTTTGCCGAACCGTGTAACGTGTTCGCCGAAGCAGGACAGAACCGGCTGACCACCTATTGAGGAAAGGCCAGCCCGCCAAGCCGTAGCGTTGGCAGAGCCATGCAAGAAGGTGATGGGCACAGACGCCGCGCGCCCCGTTACGTGAGTTGACTACCTTCAGTTGTAAGTTGATATCCTTTGCCACAGGGACGCAGCGCTTATTTCCCAGCCTGCCCTTTGCGATTCACGCGGGCAATCGCTAGCATTATACCTAGGACTGAGCTAGCTGTCAAAC…
pNEB109	Identical to pNEB41 (pDGR1) with an alfa tagged RT.	Figure S1B	TTCTCATGTTTGACAGCTTATCATCGATAAGCTTTAATGCGGTAGTTTATCACAGTTAAATTGCTAACGCAGTCAGGCACCGTGTATGAAATCTAACAATGCGCTCATCGTCATCCTCGGCACCGTCACCCTGGATGCTGTAGGCATAGGCTTGGTTATGCCGGTACTGCCGGGCCTCTTGCGGGATATCGTCCATTCCGACAGCATCGCCAGTCACTATGGCGTGCTGCTAGCGCTATATGCGTTGATGCAATTTCTATGCGCACCCGTTCTCGGAGCACTGTCCGACCGCTTTGGCCGCCGCCCAGTCCTGCTCGCTTCGCTACTTGGAGCCACTATCGACTACGCGATCATGGCGACCACACCCGTCCTGTGGATCCTCTACGCCGGACGCATCGT…
pNEB126	Identical to pNEB97 (pDGR2) with an alfa tagged RT.	Figure S1B	CGGACTCCCTGGCTTAAAAAATTAGCGCAAGAAGACAAAAATCACCTTGCGCTAATGCTCTGTTACAGACCCAAATGTACCTGTGTTGAAGTCGGCCCCGCCTTTCCATTTTCAGTAATCGACGTTTTGCCGAACCGTGTAACGTGTTCGCCGAAGCAGGACAGAACCGGCTGACCACCTATTGAGGAAAGGCCAGCCCGCCAAGCCGTAGCGTTGGCAGAGCCATGCAAGAAGGTGATGGGCACAGACGCCGCGCGCCCCGTTATTAGAAAAACTCATCCAGAAGGCGATAGAAGGCGATGCGTTATTTCCCAGCCTGCCCTTTGCGATTCACGCGGGCAATCGCTAGCATTATACCTAGGACTGAGCTAGCTGTCAAACTTCTCATGTTTGACAGCT…
pNEB155	Identical to pNEB41 (pDGR1) with a slightly recoded TR.	Figure S4A	TTCTCATGTTTGACAGCTTATCATCGATAAGCTTTAATGCGGTAGTTTATCACAGTTAAATTGCTAACGCAGTCAGGCACCGTGTATGAAATCTAACAATGCGCTCATCGTCATCCTCGGCACCGTCACCCTGGATGCTGTAGGCATAGGCTTGGTTATGCCGGTACTGCCGGGCCTCTTGCGGGATATCGTCCATTCCGACAGCATCGCCAGTCACTATGGCGTGCTGCTAGCGCTATATGCGTTGATGCAATTTCTATGCGCACCCGTTCTCGGAGCACTGTCCGACCGCTTTGGCCGCCGCCCAGTCCTGCTCGCTTCGCTACTTGGAGCCACTATCGACTACGCGATCATGGCGACCACACCCGTCCTGTGGATCCTCTACGCCGGACGCATCGT…
pNEB156	Identical to pNEB97 (pDGR2) with a slightly recoded TR.	Figure S4A, S4B	CGGACTCCCTGGCTTAAAAAATTAGCGCAAGAAGACAAAAATCACCTTGCGCTAATGCTCTGTTACAGACCCAAATGTACCTGTGTTGAAGTCGGCCCCGCCTTTCCATTTTCAGTAATCGACGTTTTGCCGAACCGTGTAACGTGTTCGCCGAAGCAGGACAGAACCGGCTGACCACCTATTGAGGAAAGGCCAGCCCGCCAAGCCGTAGCGTTGGCAGAGCCATGCAAGAAGGTGATGGGCACAGACGCCGCGCGCCCCGTTATTAGAAGAACTCGTCAAGAAGGCGATAGAAGGCGATGCGTTATTTCCCAGCCTGCCCTTTGCGATTCACGCGGGCAATCGCTAGCATTATACCTAGGACTGAGCTAGCTGTCAAACTTCTCATGTTTGACAGCT…
